# Supplementary material for: High-speed photoacoustic and ultrasonic computed tomography of the breast tumor for early diagnosis with enhanced accuracy
Source: Sci Adv. 2025 Oct 8;11(41):eadz2046. doi: 10.1126/sciadv.adz2046 (PMC12506975; doi:10.1126/sciadv.adz2046)
Supplement: Supplementary file 2 — Movies S1 to S4 [file sciadv.adz2046_movies_s1_to_s4.zip]

Archive with 4 entries (4 files):
- adz2046_movie_s1.mp4
- adz2046_movie_s2.mp4
- adz2046_movie_s3.mp4
- adz2046_movie_s4.mp4
